# Supplementary material for: Performance of Derived Laboratory Biomarkers with Regard to 30-Day Mortality in Kidney Transplant Recipients with COVID-19
Source: Life (Basel). 2022 Dec 9;12(12):2068. doi: 10.3390/life12122068 (PMC9787399; doi:10.3390/life12122068)
Supplement: Supplementary file 1 [file life-12-02068-s001.zip]

Archive with 2 entries (2 files):
- life-1983033-supplementary tables and figures.pdf
- supplementary File S1.pdf
